# Supplementary material for: Changing Trends in Paralytic Shellfish Poisonings Reflect Increasing Sea Surface Temperatures and Practices of Indigenous and Recreational Harvesters in British Columbia, Canada
Source: Mar Drugs. 2021 Oct 14;19(10):568. doi: 10.3390/md19100568 (PMC8538720; doi:10.3390/md19100568)
Supplement: Supplementary file 1 [file marinedrugs-19-00568-s001.zip]

Archive with 1 entries (1 files):
- marinedrugs-1374927-supplementary.pdf
